# Supplementary material for: Study on the Effect of Heavy Metal Contamination of Milk on the Coagulation Process
Source: Foods. 2026 Apr 25;15(9):1498. doi: 10.3390/foods15091498 (PMC13164320; doi:10.3390/foods15091498)
Supplement: Supplementary file 1 [file foods-15-01498-s001.zip]

Archive with 1 entries (1 files):
- foods-4241117-supplementary.pdf
